# Supplementary material for: High-quality draft genome sequence data of Levilactobacillus brevis 3LB isolated from fermented milk koumiss
Source: Data Brief. 2026 Jun 18;67:112985. doi: 10.1016/j.dib.2026.112985 (PMC13320501; doi:10.1016/j.dib.2026.112985)
Supplement: Supplementary file 1 [file mmc1.xlsx]

## Sheet: Supplementary Materials
Supplementary Materials
for the article
High-quality draft genome sequence data of Levilactobacillus brevis 3LB isolated from fermented milk koumiss
Authors
Diana Kurmangali, Gulyaim Abitayeva * and Zhandarbek Bekshin
Affiliations
Republican Collection of Microorganisms LLP, Astana 010000, Kazakhstan
Corresponding author’s email address and Twitter handle
abitaeva12@gmail.com
Contents of Supplementary Materials
No	Name
1	Table S1. In vitro evaluation of antagonistic activity of Levilactobacillus brevis 3LB
2	Table S2. List of 26 Levilactobacillus brevis strains included in the study
3	Table S3. Functional classification of genes according to COG categories
4	Table S4. Functional classification of genes according to KEGG pathways
5	Table S5. Genome annotation results from RAST
6	Table S6. Antibiotic resistance genes identified using ResFinder 4.7.2
7	Table S7. Antibiotic resistance genes detected by RGI 6.0.5 using CARD 4.0.1
8	Table S8. Predicted virulence genes identified using VirulenceFinder 2.0
9	Table S9. Pathogenic potential prediction using PathogenFinder 2.0.5.0
10	Table S10. Prophage regions identified using PHASTEST
11	Table S11 .Plasmid replicons identified using PlasmidFinder 2.0

## Sheet: Table S1
Table S1. In vitro evaluation of antagonistic activity of Levilactobacillus brevis 3LB
Strain name	Antagonistic activity (mm)
	Salmonella typhimurium	Staphylococcus aureus	Candida albicans	Escherichia coli
Levilactobacillus brevis 3LB	25,30±1,40	20,40±1,30	10,20±1,20	25,60±1,40
Note: P<0.05
Inhibition zones: 0 mm – zero activity; 1.0–4.9 mm – low activity; 5.0–8.9 mm – medium; ≥ 9 mm – high
The antagonist activity of the isolated probiotic strain Levilactobacillus brevis 3LB was assessed using the agar well diffusion assay. To evaluate the inhibitory potential of the probiotic, indicator microorganisms such as Escherichia coli ATCC 25922 B-RKM 0447, Salmonella typhimurium TA 98 B-RKM 0162, Staphylococcus aureus 209 P B-RKM 0057, and Candida albicans ATCC 885-653 Y-RKM 0475 were used…
Reference: Abitaeva, G.K., et al. (2022). Characteristics of probiotic strains for the development of preventive drinks. Microbiology and Virology, 4(39), 142–158. https://doi.org/10.53729/МВ-АС.2022.04.11

## Sheet: Table S2
Table S2. List of 26 Levilactobacillus brevis strains included in the study
No	Strain name	Accession number
1	Levilactobacillus brevis UCCLB556	GCA_006228245.1
2	Levilactobacillus brevis NSMJ23	GCA_014905055.1
3	Levilactobacillus brevis PL102	GCA_024800685.1
4	Levilactobacillus brevis BDGP6	GCF_002762175.1
5	Levilactobacillus brevis SC013	GCA_026639055.1
6	Levilactobacillus brevis KB290	GCA_000359625.1
7	Levilactobacillus brevis SMB091	GCA_026626025.1
8	Levilactobacillus brevis SPC-SNU_70-2	GCA_018798865.1
9	Levilactobacillus brevis HQ1-1	GCA_015238595.1
10	Levilactobacillus brevis ATCC_367	GCA_000014465.1
11	Levilactobacillus brevis UCCLB521	GCA_006228305.1
12	Levilactobacillus brevis UCCLBBS449	GCA_006228285.1
13	Levilactobacillus brevis BSO_464	GCA_000807975.1
14	Levilactobacillus brevis UCCLB95	GCA_006228265.1
15	Levilactobacillus brevis UCCLBBS124	GCA_006228205.1
16	Levilactobacillus brevis LMT1-73	GCA_003813165.1
17	Levilactobacillus brevis SRCM210362	GCA_025447255.1
18	Levilactobacillus brevis NCTC13768	GCF_900475625.1
19	Levilactobacillus brevis TMW_1.2111	GCA_002117375.1
20	Levilactobacillus brevis ZLB004	GCA_003184305.1
21	Levilactobacillus brevis NPS-QW-145	GCA_001676805.1
22	Levilactobacillus brevis YSJ3	GCA_022350025.1
23	Levilactobacillus brevis SRCM101174	GCA_002173555.1
24	Levilactobacillus brevis 100D8	GCA_002138395.1
25	Levilactobacillus brevis SRCM101106	GCA_002174235.1
26	Levilactobacillus brevis SA-C12	GCA_006228225.1

## Sheet: Table S3
Table S3. Functional classification of genes according to COG categories
Functional class of COG	Code:Description	COGs
Information Storage and Processing	J: Translation, ribosomal structure and biogenesis	166
	K: Transcription	228
	L: Replication, recombination and repair	155
Cellular Processes and Signaling	D: Cell cycle control, cell division, chromosome partitioning	33
	V: Defense mechanisms	39
	T: Signal transduction mechanisms	53
	M: Cell wall/membrane/envelope biogenesis	129
	N: Cell motility	8
	O: Posttranslational modification, protein turnover, chaperones	48
	U: Intracellular trafficking, secretion, and vesicular transport	51
Metabolism	C: Energy production and conversion	88
	G: Carbohydrate transport and metabolism	166
	E: Amino acid transport and metabolism	156
	F: Nucleotide transport and metabolism	98
	H: Coenzyme transport and metabolism	60
	I: Lipid transport and metabolism	58
	P: Inorganic ion transport and metabolism	125
	Q: Secondary metabolites biosynthesis, transport and catabolism	35
Poorly Characterized	S: Function unknown	424
No functional category	-	202

## Sheet: Table S4
Table S4. Functional classification of genes according to KEGG pathways
MainClass	GeneHitsInSelectedSet	AllGenesInSelectedSet	GeneHitsInBackground	AllGenesInBackground	p-value	enrichFactor	GeneListInSelectedSets	corrected p-value(BH method)
A09100 Metabolism	7	367	28	1273	0.7407043410576704	0.86716621253406	[NODE_7_length_168338_cov_42.909495_102, NODE_4_length_185343_cov_41.685788_133, NODE_5_length_178680_cov_47.906846_59, NODE_15_length_43652_cov_46.875290_29, NODE_5_length_178680_cov_47.906846_58, NODE_5_length_178680_cov_47.906846_57, NODE_18_length_27495_cov_52.335867_11]	1.1179148851148173
A09100 Metabolism	1	367	5	1273	0.8179825244845536	0.693732970027248	[NODE_5_length_178680_cov_47.906846_7]	1.1019103429006796
A09100 Metabolism	5	367	26	1273	0.9097812201964978	0.6670509327185077	[NODE_6_length_169048_cov_47.743324_47, NODE_15_length_43652_cov_46.875290_29, NODE_7_length_168338_cov_42.909495_66, NODE_10_length_117668_cov_50.242247_49, NODE_2_length_198873_cov_50.598558_57]	1.114995029263377
A09100 Metabolism	4	367	18	1273	0.8095438026109993	0.7708144111413866	[NODE_12_length_109646_cov_49.246779_30, NODE_9_length_154110_cov_53.260451_87, NODE_7_length_168338_cov_42.909495_66, NODE_9_length_154110_cov_53.260451_49]	1.108870922904142
A09100 Metabolism	3	367	10	1273	0.5860450900030187	1.040599455040872	[NODE_5_length_178680_cov_47.906846_59, NODE_5_length_178680_cov_47.906846_58, NODE_9_length_154110_cov_53.260451_49]	0.9847974192834233
A09100 Metabolism	2	367	17	1273	0.9763548052879997	0.408078217663087	[NODE_7_length_168338_cov_42.909495_102, NODE_2_length_198873_cov_50.598558_84]	1.1367559518710282
A09100 Metabolism	1	367	2	1273	0.49363781885013847	1.7343324250681198	[NODE_12_length_109646_cov_49.246779_30]	0.9812556642996655
A09100 Metabolism	4	367	16	1273	0.7225191727831838	0.8671662125340599	[NODE_7_length_168338_cov_42.909495_38, NODE_7_length_168338_cov_42.909495_59, NODE_7_length_168338_cov_42.909495_40, NODE_7_length_168338_cov_42.909495_31]	1.100660048258495
A09100 Metabolism	4	367	8	1273	0.17273562392582908	1.7343324250681198	[NODE_2_length_198873_cov_50.598558_164, NODE_2_length_198873_cov_50.598558_165, NODE_2_length_198873_cov_50.598558_100, NODE_17_length_30433_cov_52.269683_14]	0.6703787309502415
A09100 Metabolism	5	367	13	1273	0.3103273039978687	1.3341018654370154	[NODE_14_length_60924_cov_46.054180_49, NODE_14_length_60924_cov_46.054180_48, NODE_4_length_185343_cov_41.685788_90, NODE_8_length_167660_cov_50.892803_53, NODE_14_length_60924_cov_46.054180_42]	0.7903648523695718
A09100 Metabolism	3	367	8	1273	0.41843924311517644	1.3007493188010897	[NODE_14_length_60924_cov_46.054180_49, NODE_14_length_60924_cov_46.054180_48, NODE_14_length_60924_cov_46.054180_42]	0.9094079550369835
A09100 Metabolism	2	367	10	1273	0.8326675177620175	0.693732970027248	[NODE_4_length_185343_cov_41.685788_43, NODE_2_length_198873_cov_50.598558_202]	1.0945548822194262
A09100 Metabolism	17	367	48	1273	0.19212809883022608	1.2284854677565848	[NODE_10_length_117668_cov_50.242247_49, NODE_12_length_109646_cov_49.246779_47, NODE_3_length_197818_cov_44.996950_128, NODE_1_length_208011_cov_52.604558_6, NODE_6_length_169048_cov_47.743324_47, NODE_4_length_185343_cov_41.685788_169, NODE_3_length_197818_cov_44.996950_136, NODE_8_length_167660_cov_50.892803_83, NODE_6_length_169048_cov_47.743324_128, NODE_8_length_167660_cov_50.892803_84, NOD…	0.7282995374262059
A09100 Metabolism	11	367	32	1273	0.3005407316201997	1.1923535422343323	[NODE_7_length_168338_cov_42.909495_112, NODE_4_length_185343_cov_41.685788_122, NODE_4_length_185343_cov_41.685788_114, NODE_1_length_208011_cov_52.604558_181, NODE_3_length_197818_cov_44.996950_136, NODE_14_length_60924_cov_46.054180_50, NODE_5_length_178680_cov_47.906846_115, NODE_13_length_61201_cov_45.615761_59, NODE_4_length_185343_cov_41.685788_67, NODE_6_length_169048_cov_47.743324_44, NO…	0.7901312782918153
A09100 Metabolism	5	367	16	1273	0.5091012899422281	1.083957765667575	[NODE_6_length_169048_cov_47.743324_109, NODE_5_length_178680_cov_47.906846_34, NODE_9_length_154110_cov_53.260451_6, NODE_9_length_154110_cov_53.260451_5, NODE_4_length_185343_cov_41.685788_43]	0.8922958092535827
A09100 Metabolism	2	367	10	1273	0.8326675177620175	0.693732970027248	[NODE_5_length_178680_cov_47.906846_169, NODE_18_length_27495_cov_52.335867_11]	1.0945548822194262
A09100 Metabolism	2	367	11	1273	0.8716341650968606	0.6306663363884073	[NODE_19_length_18818_cov_47.686748_14, NODE_4_length_185343_cov_41.685788_43]	1.1099716321155335
A09100 Metabolism	1	367	12	1273	0.9834647782141993	0.28905540417801995	[NODE_4_length_185343_cov_41.685788_43]	1.1132274920063505
A09100 Metabolism	2	367	5	1273	0.44769198394038046	1.387465940054496	[NODE_7_length_168338_cov_42.909495_38, NODE_7_length_168338_cov_42.909495_31]	0.92371890357319
A09100 Metabolism	1	367	12	1273	0.9834647782141993	0.28905540417801995	[NODE_4_length_185343_cov_41.685788_43]	1.1132274920063505
A09100 Metabolism	1	367	5	1273	0.8179825244845536	0.693732970027248	[NODE_4_length_185343_cov_41.685788_43]	1.1019103429006796
A09100 Metabolism	1	367	6	1273	0.8706642386124469	0.5781108083560399	[NODE_7_length_168338_cov_42.909495_5]	1.1174666999514082
A09100 Metabolism	1	367	1	1273	0.2882953652788688	3.4686648501362396	[NODE_2_length_198873_cov_50.598558_165]	0.9036950873164541
A09100 Metabolism	1	367	5	1273	0.8179825244845536	0.693732970027248	[NODE_7_length_168338_cov_42.909495_13]	1.1019103429006796
A09100 Metabolism	1	367	2	1273	0.49363781885013847	1.7343324250681198	[NODE_4_length_185343_cov_41.685788_43]	0.9812556642996655
A09100 Metabolism	1	367	1	1273	0.2882953652788688	3.4686648501362396	[NODE_4_length_185343_cov_41.685788_43]	0.9036950873164541
A09100 Metabolism	1	367	1	1273	0.2882953652788688	3.4686648501362396	[NODE_18_length_27495_cov_52.335867_3]	0.9036950873164541
A09100 Metabolism	1	367	4	1273	0.7439244163757188	0.8671662125340599	[NODE_10_length_117668_cov_50.242247_27]	1.092429548371551
A09100 Metabolism	1	367	4	1273	0.7439244163757188	0.8671662125340599	[NODE_6_length_169048_cov_47.743324_109]	1.092429548371551
A09100 Metabolism	4	367	9	1273	0.24343611197715065	1.5416288222827732	[NODE_3_length_197818_cov_44.996950_179, NODE_3_length_197818_cov_44.996950_177, NODE_5_length_178680_cov_47.906846_40, NODE_13_length_61201_cov_45.615761_39]	0.7936017250455112
A09100 Metabolism	1	367	11	1273	0.9766844135266141	0.31533316819420365	[NODE_12_length_109646_cov_49.246779_44]	1.12112365778055
A09100 Metabolism	2	367	18	1273	0.9823848524879838	0.3854072055706933	[NODE_7_length_168338_cov_42.909495_102, NODE_15_length_43652_cov_46.875290_29]	1.119781335353436
A09100 Metabolism	9	367	30	1273	0.5130296504269826	1.040599455040872	[NODE_7_length_168338_cov_42.909495_102, NODE_2_length_198873_cov_50.598558_84, NODE_10_length_117668_cov_50.242247_66, NODE_15_length_43652_cov_46.875290_29, NODE_5_length_178680_cov_47.906846_34, NODE_10_length_117668_cov_50.242247_48, NODE_5_length_178680_cov_47.906846_32, NODE_5_length_178680_cov_47.906846_40, NODE_5_length_178680_cov_47.906846_178]	0.8896152448893421
A09100 Metabolism	3	367	5	1273	0.14752290788463862	2.081198910081744	[NODE_7_length_168338_cov_42.909495_102, NODE_3_length_197818_cov_44.996950_100, NODE_6_length_169048_cov_47.743324_91]	0.6498982158161107
A09100 Metabolism	1	367	1	1273	0.2882953652788688	3.4686648501362396	[NODE_6_length_169048_cov_47.743324_91]	0.9036950873164541
A09100 Metabolism	1	367	2	1273	0.49363781885013847	1.7343324250681198	[NODE_7_length_168338_cov_42.909495_102]	0.9812556642996655
A09100 Metabolism	1	367	1	1273	0.2882953652788688	3.4686648501362396	[NODE_6_length_169048_cov_47.743324_91]	0.9036950873164541
A09100 Metabolism	2	367	6	1273	0.5545739538450862	1.1562216167120798	[NODE_6_length_169048_cov_47.743324_91, NODE_10_length_117668_cov_50.242247_48]	0.9416203591328026
A09100 Metabolism	1	367	1	1273	0.2882953652788688	3.4686648501362396	[NODE_5_length_178680_cov_47.906846_97]	0.9036950873164541
A09100 Metabolism	6	367	23	1273	0.6914016019729546	0.9048690913398886	[NODE_3_length_197818_cov_44.996950_158, NODE_10_length_117668_cov_50.242247_66, NODE_4_length_185343_cov_41.685788_47, NODE_1_length_208011_cov_52.604558_3, NODE_3_length_197818_cov_44.996950_51, NODE_5_length_178680_cov_47.906846_40]	1.0733186773484915
A09100 Metabolism	8	367	15	1273	0.03906663733974547	1.8499545867393279	[NODE_3_length_197818_cov_44.996950_148, NODE_12_length_109646_cov_49.246779_99, NODE_7_length_168338_cov_42.909495_4, NODE_6_length_169048_cov_47.743324_1, NODE_16_length_37575_cov_51.019253_29, NODE_6_length_169048_cov_47.743324_75, NODE_6_length_169048_cov_47.743324_5, NODE_6_length_169048_cov_47.743324_4]	0.22742363879923255
A09100 Metabolism	3	367	3	1273	0.02382203994750043	3.468664850136239	[NODE_5_length_178680_cov_47.906846_59, NODE_3_length_197818_cov_44.996950_100, NODE_5_length_178680_cov_47.906846_58]	0.1764996596110259
A09100 Metabolism	5	367	13	1273	0.3103273039978687	1.3341018654370154	[NODE_14_length_60924_cov_46.054180_3, NODE_3_length_197818_cov_44.996950_148, NODE_5_length_178680_cov_47.906846_77, NODE_6_length_169048_cov_47.743324_75, NODE_11_length_116240_cov_54.289678_34]	0.7903648523695718
A09100 Metabolism	1	367	1	1273	0.2882953652788688	3.4686648501362396	[NODE_5_length_178680_cov_47.906846_97]	0.9036950873164541
A09100 Metabolism	4	367	35	1273	0.9966367710416546	0.39641884001557026	[NODE_4_length_185343_cov_41.685788_133, NODE_1_length_208011_cov_52.604558_155, NODE_7_length_168338_cov_42.909495_119, NODE_5_length_178680_cov_47.906846_7]	1.0617764292796712
A09100 Metabolism	1	367	1	1273	0.2882953652788688	3.4686648501362396	[NODE_7_length_168338_cov_42.909495_5]	0.9036950873164541
A09100 Metabolism	1	367	2	1273	0.49363781885013847	1.7343324250681198	[NODE_7_length_168338_cov_42.909495_5]	0.9812556642996655
A09100 Metabolism	3	367	5	1273	0.14752290788463862	2.081198910081744	[NODE_2_length_198873_cov_50.598558_164, NODE_2_length_198873_cov_50.598558_165, NODE_7_length_168338_cov_42.909495_119]	0.6498982158161107
A09100 Metabolism	1	367	14	1273	0.9916916770320106	0.2477617750097314	[NODE_7_length_168338_cov_42.909495_13]	1.0776382890414513
A09100 Metabolism	3	367	7	1273	0.3263003859191713	1.4865706500583884	[NODE_4_length_185343_cov_41.685788_114, NODE_7_length_168338_cov_42.909495_71, NODE_7_length_168338_cov_42.909495_105]	0.7938352672361929
A09100 Metabolism	2	367	11	1273	0.8716341650968606	0.6306663363884073	[NODE_5_length_178680_cov_47.906846_57, NODE_18_length_27495_cov_52.335867_11]	1.1099716321155335
A09100 Metabolism	3	367	7	1273	0.3263003859191713	1.4865706500583884	[NODE_5_length_178680_cov_47.906846_59, NODE_5_length_178680_cov_47.906846_58, NODE_7_length_168338_cov_42.909495_66]	0.7938352672361929
A09100 Metabolism	1	367	13	1273	0.9882771702803285	0.26682037308740303	[NODE_5_length_178680_cov_47.906846_7]	1.1033505394225587
A09100 Metabolism	3	367	12	1273	0.7193029807652849	0.8671662125340598	[NODE_1_length_208011_cov_52.604558_43, NODE_1_length_208011_cov_52.604558_41, NODE_6_length_169048_cov_47.743324_128]	1.1060979798560513
A09100 Metabolism	3	367	7	1273	0.3263003859191713	1.4865706500583884	[NODE_6_length_169048_cov_47.743324_112, NODE_6_length_169048_cov_47.743324_113, NODE_6_length_169048_cov_47.743324_110]	0.7938352672361929
A09100 Metabolism	3	367	16	1273	0.8838003116334071	0.6503746594005448	[NODE_5_length_178680_cov_47.906846_173, NODE_7_length_168338_cov_42.909495_134, NODE_3_length_197818_cov_44.996950_31]	1.099690464093476
A09100 Metabolism	3	367	7	1273	0.3263003859191713	1.4865706500583884	[NODE_3_length_197818_cov_44.996950_105, NODE_7_length_168338_cov_42.909495_145, NODE_12_length_109646_cov_49.246779_49]	0.7938352672361929
A09100 Metabolism	3	367	9	1273	0.505940808684189	1.1562216167120798	[NODE_7_length_168338_cov_42.909495_38, NODE_7_length_168338_cov_42.909495_29, NODE_7_length_168338_cov_42.909495_31]	0.9266106945564361
A09100 Metabolism	1	367	4	1273	0.7439244163757188	0.8671662125340599	[NODE_10_length_117668_cov_50.242247_56]	1.092429548371551
A09100 Metabolism	5	367	13	1273	0.3103273039978687	1.3341018654370154	[NODE_7_length_168338_cov_42.909495_81, NODE_10_length_117668_cov_50.242247_32, NODE_3_length_197818_cov_44.996950_158, NODE_7_length_168338_cov_42.909495_46, NODE_4_length_185343_cov_41.685788_37]	0.7903648523695718
A09100 Metabolism	3	367	6	1273	0.23392804413096768	1.7343324250681196	[NODE_3_length_197818_cov_44.996950_136, NODE_12_length_109646_cov_49.246779_47, NODE_1_length_208011_cov_52.604558_6]	0.8289189389858203
A09100 Metabolism	1	367	1	1273	0.2882953652788688	3.4686648501362396	[NODE_19_length_18818_cov_47.686748_14]	0.9036950873164541
A09100 Metabolism	2	367	2	1273	0.08295291170759889	3.4686648501362396	[NODE_7_length_168338_cov_42.909495_59, NODE_7_length_168338_cov_42.909495_40]	0.42254139401058183
A09100 Metabolism	1	367	1	1273	0.2882953652788688	3.4686648501362396	[NODE_6_length_169048_cov_47.743324_91]	0.9036950873164541
A09100 Metabolism	110	367	417	1273	0.9217116974109831	0.9149955240167539	[NODE_7_length_168338_cov_42.909495_38, NODE_6_length_169048_cov_47.743324_91, NODE_5_length_178680_cov_47.906846_34, NODE_9_length_154110_cov_53.260451_87, NODE_19_length_18818_cov_47.686748_14, NODE_14_length_60924_cov_46.054180_49, NODE_3_length_197818_cov_44.996950_136, NODE_14_length_60924_cov_46.054180_48, NODE_6_length_169048_cov_47.743324_128, NODE_7_length_168338_cov_42.909495_4, NODE_6_…	1.112881530948076
A09100 Metabolism	26	367	157	1273	0.999950450812042	0.5744285739079124	[NODE_5_length_178680_cov_47.906846_59, NODE_10_length_117668_cov_50.242247_66, NODE_5_length_178680_cov_47.906846_58, NODE_5_length_178680_cov_47.906846_57, NODE_5_length_178680_cov_47.906846_34, NODE_10_length_117668_cov_50.242247_48, NODE_9_length_154110_cov_53.260451_87, NODE_10_length_117668_cov_50.242247_49, NODE_5_length_178680_cov_47.906846_178, NODE_9_length_154110_cov_53.260451_49, NODE…	1.0251064369959928
A09100 Metabolism	11	367	45	1273	0.7942737376008221	0.8478958522555252	[NODE_14_length_60924_cov_46.054180_49, NODE_14_length_60924_cov_46.054180_48, NODE_5_length_178680_cov_47.906846_59, NODE_5_length_178680_cov_47.906846_58, NODE_5_length_178680_cov_47.906846_57, NODE_4_length_185343_cov_41.685788_90, NODE_8_length_167660_cov_50.892803_53, NODE_7_length_168338_cov_42.909495_66, NODE_14_length_60924_cov_46.054180_42, NODE_5_length_178680_cov_47.906846_7, NODE_18_l…	1.0971747392282543
A09100 Metabolism	15	367	60	1273	0.7911059103714642	0.86716621253406	[NODE_14_length_60924_cov_46.054180_3, NODE_7_length_168338_cov_42.909495_38, NODE_7_length_168338_cov_42.909495_59, NODE_3_length_197818_cov_44.996950_148, NODE_12_length_109646_cov_49.246779_99, NODE_7_length_168338_cov_42.909495_4, NODE_6_length_169048_cov_47.743324_1, NODE_5_length_178680_cov_47.906846_77, NODE_16_length_37575_cov_51.019253_29, NODE_6_length_169048_cov_47.743324_75, NODE_6_le…	1.1021390033380227
A09100 Metabolism	26	367	69	1273	0.06510490633575738	1.3070331319353947	[NODE_5_length_178680_cov_47.906846_115, NODE_10_length_117668_cov_50.242247_49, NODE_12_length_109646_cov_49.246779_47, NODE_1_length_208011_cov_52.604558_6, NODE_7_length_168338_cov_42.909495_112, NODE_4_length_185343_cov_41.685788_114, NODE_1_length_208011_cov_52.604558_181, NODE_3_length_197818_cov_44.996950_136, NODE_6_length_169048_cov_47.743324_128, NODE_13_length_61201_cov_45.615761_59, N…	0.3537366577576151
A09100 Metabolism	10	367	82	1273	0.9999397108264841	0.42300790855320003	[NODE_6_length_169048_cov_47.743324_109, NODE_5_length_178680_cov_47.906846_34, NODE_19_length_18818_cov_47.686748_14, NODE_9_length_154110_cov_53.260451_6, NODE_9_length_154110_cov_53.260451_5, NODE_5_length_178680_cov_47.906846_169, NODE_7_length_168338_cov_42.909495_13, NODE_4_length_185343_cov_41.685788_43, NODE_18_length_27495_cov_52.335867_11, NODE_2_length_198873_cov_50.598558_202]	1.0315833725614996
A09100 Metabolism	8	367	37	1273	0.8805904904200464	0.7499815892186463	[NODE_3_length_197818_cov_44.996950_179, NODE_6_length_169048_cov_47.743324_109, NODE_3_length_197818_cov_44.996950_177, NODE_12_length_109646_cov_49.246779_44, NODE_10_length_117668_cov_50.242247_27, NODE_18_length_27495_cov_52.335867_3, NODE_5_length_178680_cov_47.906846_40, NODE_13_length_61201_cov_45.615761_39]	1.1041249995266735
A09100 Metabolism	9	367	36	1273	0.7540688133193535	0.86716621253406	[NODE_3_length_197818_cov_44.996950_158, NODE_10_length_117668_cov_50.242247_66, NODE_6_length_169048_cov_47.743324_91, NODE_10_length_117668_cov_50.242247_48, NODE_4_length_185343_cov_41.685788_47, NODE_5_length_178680_cov_47.906846_97, NODE_1_length_208011_cov_52.604558_3, NODE_3_length_197818_cov_44.996950_51, NODE_5_length_178680_cov_47.906846_40]	1.0688105788787359
A09100 Metabolism	23	367	74	1273	0.3733270853977815	1.0780985345018042	[NODE_1_length_208011_cov_52.604558_43, NODE_1_length_208011_cov_52.604558_41, NODE_7_length_168338_cov_42.909495_38, NODE_10_length_117668_cov_50.242247_56, NODE_7_length_168338_cov_42.909495_29, NODE_6_length_169048_cov_47.743324_112, NODE_6_length_169048_cov_47.743324_113, NODE_6_length_169048_cov_47.743324_110, NODE_17_length_30433_cov_52.269683_14, NODE_12_length_109646_cov_49.246779_49, NOD…	0.8570748580258927
A09100 Metabolism	6	367	16	1273	0.30135865359469705	1.3007493188010897	[NODE_7_length_168338_cov_42.909495_81, NODE_10_length_117668_cov_50.242247_32, NODE_3_length_197818_cov_44.996950_158, NODE_6_length_169048_cov_47.743324_91, NODE_7_length_168338_cov_42.909495_46, NODE_4_length_185343_cov_41.685788_37]	0.7797057227926288
A09100 Metabolism	9	367	15	1273	0.01115058567158178	2.081198910081744	[NODE_7_length_168338_cov_42.909495_102, NODE_3_length_197818_cov_44.996950_100, NODE_7_length_168338_cov_42.909495_38, NODE_7_length_168338_cov_42.909495_59, NODE_6_length_169048_cov_47.743324_91, NODE_19_length_18818_cov_47.686748_14, NODE_7_length_168338_cov_42.909495_40, NODE_4_length_185343_cov_41.685788_43, NODE_7_length_168338_cov_42.909495_31]	0.09566028760357002
A09100 Metabolism	7	367	28	1273	0.7407043410576704	0.86716621253406	[NODE_2_length_198873_cov_50.598558_164, NODE_2_length_198873_cov_50.598558_165, NODE_3_length_197818_cov_44.996950_136, NODE_7_length_168338_cov_42.909495_5, NODE_7_length_168338_cov_42.909495_119, NODE_12_length_109646_cov_49.246779_47, NODE_1_length_208011_cov_52.604558_6]	1.1179148851148173
A09120 Genetic Information Processing	17	367	28	1273	3.780960782380216E-4	2.105975087582717	[NODE_10_length_117668_cov_50.242247_20, NODE_5_length_178680_cov_47.906846_139, NODE_5_length_178680_cov_47.906846_138, NODE_10_length_117668_cov_50.242247_27, NODE_1_length_208011_cov_52.604558_166, NODE_44_length_419_cov_1.044521_1, NODE_7_length_168338_cov_42.909495_167, NODE_7_length_168338_cov_42.909495_71, NODE_14_length_60924_cov_46.054180_17, NODE_7_length_168338_cov_42.909495_141, NODE_…	0.006162966075279752
A09120 Genetic Information Processing	45	367	52	1273	0.0	3.0017291972332845	[NODE_6_length_169048_cov_47.743324_136, NODE_6_length_169048_cov_47.743324_137, NODE_6_length_169048_cov_47.743324_134, NODE_6_length_169048_cov_47.743324_135, NODE_6_length_169048_cov_47.743324_132, NODE_6_length_169048_cov_47.743324_133, NODE_6_length_169048_cov_47.743324_152, NODE_6_length_169048_cov_47.743324_130, NODE_5_length_178680_cov_47.906846_131, NODE_6_length_169048_cov_47.743324_153…	0.0
A09120 Genetic Information Processing	9	367	13	1273	0.0028420838470401	2.4013833577866275	[NODE_10_length_117668_cov_50.242247_84, NODE_3_length_197818_cov_44.996950_90, NODE_3_length_197818_cov_44.996950_113, NODE_13_length_61201_cov_45.615761_60, NODE_4_length_185343_cov_41.685788_124, NODE_5_length_178680_cov_47.906846_57, NODE_3_length_197818_cov_44.996950_174, NODE_5_length_178680_cov_47.906846_101, NODE_13_length_61201_cov_45.615761_49]	0.03308997621910974
A09120 Genetic Information Processing	3	367	5	1273	0.14752290788463862	2.081198910081744	[NODE_6_length_169048_cov_47.743324_156, NODE_6_length_169048_cov_47.743324_124, NODE_6_length_169048_cov_47.743324_155]	0.6498982158161107
A09120 Genetic Information Processing	5	367	15	1273	0.44418171608362467	1.15622161671208	[NODE_4_length_185343_cov_41.685788_101, NODE_6_length_169048_cov_47.743324_80, NODE_11_length_116240_cov_54.289678_80, NODE_3_length_197818_cov_44.996950_162, NODE_7_length_168338_cov_42.909495_147]	0.9282258938670618
A09120 Genetic Information Processing	4	367	12	1273	0.4713614767250389	1.1562216167120798	[NODE_6_length_169048_cov_47.743324_129, NODE_5_length_178680_cov_47.906846_54, NODE_11_length_116240_cov_54.289678_58, NODE_4_length_185343_cov_41.685788_65]	0.9603990088272669
A09120 Genetic Information Processing	6	367	12	1273	0.09914111425981365	1.7343324250681196	[NODE_4_length_185343_cov_41.685788_156, NODE_5_length_178680_cov_47.906846_48, NODE_6_length_169048_cov_47.743324_80, NODE_5_length_178680_cov_47.906846_41, NODE_2_length_198873_cov_50.598558_102, NODE_7_length_168338_cov_42.909495_147]	0.46171433212427504
A09120 Genetic Information Processing	3	367	9	1273	0.505940808684189	1.1562216167120798	[NODE_6_length_169048_cov_47.743324_80, NODE_3_length_197818_cov_44.996950_121, NODE_7_length_168338_cov_42.909495_147]	0.9266106945564361
A09120 Genetic Information Processing	5	367	18	1273	0.6280988438326592	0.9635180139267333	[NODE_6_length_169048_cov_47.743324_80, NODE_13_length_61201_cov_45.615761_42, NODE_3_length_197818_cov_44.996950_162, NODE_13_length_61201_cov_45.615761_58, NODE_13_length_61201_cov_45.615761_57]	1.0136644707398363
A09120 Genetic Information Processing	6	367	19	1273	0.4811501138706632	1.095367847411444	[NODE_11_length_116240_cov_54.289678_64, NODE_7_length_168338_cov_42.909495_72, NODE_4_length_185343_cov_41.685788_146, NODE_14_length_60924_cov_46.054180_1, NODE_3_length_197818_cov_44.996950_162, NODE_7_length_168338_cov_42.909495_147]	0.9682403526039272
A09120 Genetic Information Processing	1	367	4	1273	0.7439244163757188	0.8671662125340599	[NODE_3_length_197818_cov_44.996950_70]	1.092429548371551
A09120 Genetic Information Processing	96	367	161	1273	0.0	2.068272208776888	[NODE_10_length_117668_cov_50.242247_84, NODE_11_length_116240_cov_54.289678_80, NODE_6_length_169048_cov_47.743324_136, NODE_6_length_169048_cov_47.743324_137, NODE_6_length_169048_cov_47.743324_134, NODE_6_length_169048_cov_47.743324_135, NODE_6_length_169048_cov_47.743324_132, NODE_6_length_169048_cov_47.743324_133, NODE_6_length_169048_cov_47.743324_130, NODE_6_length_169048_cov_47.743324_131…	0.0
A09120 Genetic Information Processing	3	367	5	1273	0.14752290788463862	2.081198910081744	[NODE_6_length_169048_cov_47.743324_156, NODE_6_length_169048_cov_47.743324_124, NODE_6_length_169048_cov_47.743324_155]	0.6498982158161107
A09120 Genetic Information Processing	62	367	80	1273	1.1102230246251565E-16	2.688215258855586	[NODE_6_length_169048_cov_47.743324_136, NODE_6_length_169048_cov_47.743324_137, NODE_6_length_169048_cov_47.743324_134, NODE_6_length_169048_cov_47.743324_135, NODE_6_length_169048_cov_47.743324_132, NODE_6_length_169048_cov_47.743324_133, NODE_6_length_169048_cov_47.743324_130, NODE_6_length_169048_cov_47.743324_131, NODE_44_length_419_cov_1.044521_1, NODE_3_length_197818_cov_44.996950_12, NODE…	4.524158825347513E-15
A09120 Genetic Information Processing	14	367	29	1273	0.019602699574818416	1.6745278586864605	[NODE_10_length_117668_cov_50.242247_84, NODE_3_length_197818_cov_44.996950_90, NODE_13_length_61201_cov_45.615761_60, NODE_5_length_178680_cov_47.906846_57, NODE_5_length_178680_cov_47.906846_101, NODE_3_length_197818_cov_44.996950_113, NODE_4_length_185343_cov_41.685788_124, NODE_6_length_169048_cov_47.743324_129, NODE_5_length_178680_cov_47.906846_54, NODE_3_length_197818_cov_44.996950_174, NO…	0.1597620015347701
A09120 Genetic Information Processing	17	367	47	1273	0.1660416124377424	1.254623456432257	[NODE_11_length_116240_cov_54.289678_64, NODE_5_length_178680_cov_47.906846_48, NODE_6_length_169048_cov_47.743324_80, NODE_14_length_60924_cov_46.054180_1, NODE_11_length_116240_cov_54.289678_80, NODE_13_length_61201_cov_45.615761_42, NODE_4_length_185343_cov_41.685788_101, NODE_4_length_185343_cov_41.685788_156, NODE_7_length_168338_cov_42.909495_72, NODE_4_length_185343_cov_41.685788_146, NODE…	0.6601166543256588
A09130 Environmental Information Processing	22	367	78	1273	0.5945593692313713	0.9783413679871444	[NODE_8_length_167660_cov_50.892803_27, NODE_5_length_178680_cov_47.906846_27, NODE_7_length_168338_cov_42.909495_29, NODE_9_length_154110_cov_53.260451_54, NODE_6_length_169048_cov_47.743324_121, NODE_6_length_169048_cov_47.743324_122, NODE_8_length_167660_cov_50.892803_26, NODE_12_length_109646_cov_49.246779_60, NODE_3_length_197818_cov_44.996950_115, NODE_4_length_185343_cov_41.685788_158, NOD…	0.988909971272587
A09130 Environmental Information Processing	11	367	34	1273	0.385413902331449	1.1222150985734893	[NODE_8_length_167660_cov_50.892803_90, NODE_3_length_197818_cov_44.996950_179, NODE_11_length_116240_cov_54.289678_61, NODE_7_length_168338_cov_42.909495_122, NODE_3_length_197818_cov_44.996950_177, NODE_11_length_116240_cov_54.289678_92, NODE_5_length_178680_cov_47.906846_87, NODE_5_length_178680_cov_47.906846_127, NODE_1_length_208011_cov_52.604558_155, NODE_2_length_198873_cov_50.598558_47, N…	0.8725342511114749
A09130 Environmental Information Processing	1	367	8	1273	0.9347605179114319	0.43358310626702995	[NODE_6_length_169048_cov_47.743324_6]	1.1203379736732604
A09130 Environmental Information Processing	3	367	9	1273	0.505940808684189	1.1562216167120798	[NODE_6_length_169048_cov_47.743324_129, NODE_5_length_178680_cov_47.906846_54, NODE_11_length_116240_cov_54.289678_58]	0.9266106945564361
A09130 Environmental Information Processing	35	367	127	1273	0.6651735360707489	0.9559312579115623	[NODE_8_length_167660_cov_50.892803_27, NODE_11_length_116240_cov_54.289678_61, NODE_8_length_167660_cov_50.892803_26, NODE_12_length_109646_cov_49.246779_60, NODE_3_length_197818_cov_44.996950_115, NODE_8_length_167660_cov_50.892803_90, NODE_3_length_197818_cov_44.996950_179, NODE_4_length_185343_cov_41.685788_158, NODE_12_length_109646_cov_49.246779_61, NODE_6_length_169048_cov_47.743324_129, N…	1.0526532658206997
A09130 Environmental Information Processing	26	367	95	1273	0.6674110888952253	0.9493188010899184	[NODE_8_length_167660_cov_50.892803_27, NODE_8_length_167660_cov_50.892803_26, NODE_12_length_109646_cov_49.246779_60, NODE_3_length_197818_cov_44.996950_115, NODE_4_length_185343_cov_41.685788_158, NODE_12_length_109646_cov_49.246779_61, NODE_6_length_169048_cov_47.743324_129, NODE_2_length_198873_cov_50.598558_172, NODE_3_length_197818_cov_44.996950_76, NODE_5_length_178680_cov_47.906846_87, NO…	1.0460385335569398
A09130 Environmental Information Processing	11	367	34	1273	0.385413902331449	1.1222150985734893	[NODE_8_length_167660_cov_50.892803_90, NODE_3_length_197818_cov_44.996950_179, NODE_11_length_116240_cov_54.289678_61, NODE_7_length_168338_cov_42.909495_122, NODE_3_length_197818_cov_44.996950_177, NODE_11_length_116240_cov_54.289678_92, NODE_5_length_178680_cov_47.906846_87, NODE_5_length_178680_cov_47.906846_127, NODE_1_length_208011_cov_52.604558_155, NODE_2_length_198873_cov_50.598558_47, N…	0.8725342511114749
A09140 Cellular Processes	8	367	46	1273	0.9766290764712455	0.603246060893259	[NODE_8_length_167660_cov_50.892803_90, NODE_6_length_169048_cov_47.743324_129, NODE_9_length_154110_cov_53.260451_54, NODE_5_length_178680_cov_47.906846_54, NODE_9_length_154110_cov_53.260451_55, NODE_11_length_116240_cov_54.289678_58, NODE_6_length_169048_cov_47.743324_113, NODE_7_length_168338_cov_42.909495_97]	1.1290109181901633
A09140 Cellular Processes	6	367	10	1273	0.03867597619085561	2.081198910081744	[NODE_11_length_116240_cov_54.289678_61, NODE_3_length_197818_cov_44.996950_57, NODE_11_length_116240_cov_54.289678_80, NODE_3_length_197818_cov_44.996950_56, NODE_5_length_178680_cov_47.906846_65, NODE_3_length_197818_cov_44.996950_117]	0.24246861996574864
A09140 Cellular Processes	14	367	63	1273	0.9110416432584254	0.7708144111413867	[NODE_11_length_116240_cov_54.289678_61, NODE_11_length_116240_cov_54.289678_80, NODE_9_length_154110_cov_53.260451_54, NODE_9_length_154110_cov_53.260451_55, NODE_6_length_169048_cov_47.743324_113, NODE_3_length_197818_cov_44.996950_117, NODE_8_length_167660_cov_50.892803_90, NODE_6_length_169048_cov_47.743324_129, NODE_3_length_197818_cov_44.996950_57, NODE_3_length_197818_cov_44.996950_56, NOD…	1.1082073720233083
A09140 Cellular Processes	6	367	10	1273	0.03867597619085561	2.081198910081744	[NODE_11_length_116240_cov_54.289678_61, NODE_3_length_197818_cov_44.996950_57, NODE_11_length_116240_cov_54.289678_80, NODE_3_length_197818_cov_44.996950_56, NODE_5_length_178680_cov_47.906846_65, NODE_3_length_197818_cov_44.996950_117]	0.24246861996574864
A09140 Cellular Processes	8	367	50	1273	0.9896894596999758	0.5549863760217983	[NODE_8_length_167660_cov_50.892803_90, NODE_6_length_169048_cov_47.743324_129, NODE_9_length_154110_cov_53.260451_54, NODE_5_length_178680_cov_47.906846_54, NODE_9_length_154110_cov_53.260451_55, NODE_11_length_116240_cov_54.289678_58, NODE_6_length_169048_cov_47.743324_113, NODE_7_length_168338_cov_42.909495_97]	1.089995823858757
A09150 Organismal Systems	1	367	2	1273	0.49363781885013847	1.7343324250681198	[NODE_13_length_61201_cov_45.615761_41]	0.9812556642996655
A09150 Organismal Systems	3	367	3	1273	0.02382203994750043	3.468664850136239	[NODE_3_length_197818_cov_44.996950_115, NODE_7_length_168338_cov_42.909495_4, NODE_16_length_37575_cov_51.019253_29]	0.1764996596110259
A09150 Organismal Systems	4	367	5	1273	0.026326322972751726	2.774931880108992	[NODE_3_length_197818_cov_44.996950_115, NODE_13_length_61201_cov_45.615761_41, NODE_7_length_168338_cov_42.909495_4, NODE_16_length_37575_cov_51.019253_29]	0.17164762578234125
A09150 Organismal Systems	1	367	2	1273	0.49363781885013847	1.7343324250681198	[NODE_13_length_61201_cov_45.615761_41]	0.9812556642996655
A09150 Organismal Systems	3	367	3	1273	0.02382203994750043	3.468664850136239	[NODE_3_length_197818_cov_44.996950_115, NODE_7_length_168338_cov_42.909495_4, NODE_16_length_37575_cov_51.019253_29]	0.1764996596110259
A09160 Human Diseases	5	367	24	1273	0.8664322429187472	0.7226385104450499	[NODE_2_length_198873_cov_50.598558_172, NODE_9_length_154110_cov_53.260451_54, NODE_4_length_185343_cov_41.685788_47, NODE_3_length_197818_cov_44.996950_51, NODE_7_length_168338_cov_42.909495_97]	1.1208607586964747
A09160 Human Diseases	1	367	7	1273	0.9081277148786128	0.4955235500194628	[NODE_5_length_178680_cov_47.906846_40]	1.1214001327667718
A09160 Human Diseases	5	367	8	1273	0.04879421956756613	2.16791553133515	[NODE_3_length_197818_cov_44.996950_179, NODE_3_length_197818_cov_44.996950_177, NODE_11_length_116240_cov_54.289678_92, NODE_5_length_178680_cov_47.906846_127, NODE_4_length_185343_cov_41.685788_165]	0.27425716515563037
A09160 Human Diseases	1	367	3	1273	0.63984940066131	1.1562216167120798	[NODE_13_length_61201_cov_45.615761_41]	1.0225044343901328
A09160 Human Diseases	1	367	2	1273	0.49363781885013847	1.7343324250681198	[NODE_5_length_178680_cov_47.906846_101]	0.9812556642996655
A09160 Human Diseases	3	367	6	1273	0.23392804413096768	1.7343324250681196	[NODE_3_length_197818_cov_44.996950_179, NODE_3_length_197818_cov_44.996950_177, NODE_5_length_178680_cov_47.906846_127]	0.8289189389858203
A09160 Human Diseases	4	367	4	1273	0.006827734284165388	3.4686648501362396	[NODE_3_length_197818_cov_44.996950_174, NODE_5_length_178680_cov_47.906846_87, NODE_2_length_198873_cov_50.598558_47, NODE_5_length_178680_cov_47.906846_101]	0.06182892712883101
A09160 Human Diseases	16	367	51	1273	0.393430927675934	1.0882085804348987	[NODE_11_length_116240_cov_54.289678_92, NODE_13_length_61201_cov_45.615761_41, NODE_9_length_154110_cov_53.260451_54, NODE_5_length_178680_cov_47.906846_127, NODE_5_length_178680_cov_47.906846_101, NODE_3_length_197818_cov_44.996950_179, NODE_3_length_197818_cov_44.996950_177, NODE_2_length_198873_cov_50.598558_172, NODE_3_length_197818_cov_44.996950_174, NODE_5_length_178680_cov_47.906846_87, N…	0.8666113677186115
A09160 Human Diseases	8	367	17	1273	0.08435297368860373	1.632312870652348	[NODE_3_length_197818_cov_44.996950_179, NODE_3_length_197818_cov_44.996950_177, NODE_13_length_61201_cov_45.615761_41, NODE_3_length_197818_cov_44.996950_174, NODE_5_length_178680_cov_47.906846_87, NODE_5_length_178680_cov_47.906846_127, NODE_2_length_198873_cov_50.598558_47, NODE_5_length_178680_cov_47.906846_101]	0.4166525670073457
A09160 Human Diseases	11	367	39	1273	0.5963223182871612	0.9783413679871444	[NODE_3_length_197818_cov_44.996950_179, NODE_3_length_197818_cov_44.996950_177, NODE_11_length_116240_cov_54.289678_92, NODE_2_length_198873_cov_50.598558_172, NODE_9_length_154110_cov_53.260451_54, NODE_5_length_178680_cov_47.906846_127, NODE_4_length_185343_cov_41.685788_47, NODE_3_length_197818_cov_44.996950_51, NODE_5_length_178680_cov_47.906846_40, NODE_4_length_185343_cov_41.685788_165, NO…	0.9818236149576492
A09180 Brite Hierarchies	3	367	8	1273	0.41843924311517644	1.3007493188010897	[NODE_14_length_60924_cov_46.054180_49, NODE_14_length_60924_cov_46.054180_48, NODE_14_length_60924_cov_46.054180_42]	0.9094079550369835
A09180 Brite Hierarchies	3	367	8	1273	0.41843924311517644	1.3007493188010897	[NODE_8_length_167660_cov_50.892803_90, NODE_7_length_168338_cov_42.909495_122, NODE_7_length_168338_cov_42.909495_68]	0.9094079550369835
A09180 Brite Hierarchies	12	367	62	1273	0.9704756616944868	0.6713544871231432	[NODE_3_length_197818_cov_44.996950_27, NODE_11_length_116240_cov_54.289678_92, NODE_4_length_185343_cov_41.685788_137, NODE_2_length_198873_cov_50.598558_171, NODE_12_length_109646_cov_49.246779_44, NODE_5_length_178680_cov_47.906846_34, NODE_3_length_197818_cov_44.996950_143, NODE_10_length_117668_cov_50.242247_102, NODE_5_length_178680_cov_47.906846_65, NODE_1_length_208011_cov_52.604558_3, NO…	1.138039804720873
A09180 Brite Hierarchies	3	367	9	1273	0.505940808684189	1.1562216167120798	[NODE_4_length_185343_cov_41.685788_47, NODE_6_length_169048_cov_47.743324_5, NODE_6_length_169048_cov_47.743324_4]	0.9266106945564361
A09180 Brite Hierarchies	3	367	13	1273	0.7722142089470692	0.8004611192622091	[NODE_3_length_197818_cov_44.996950_148, NODE_7_length_168338_cov_42.909495_38, NODE_7_length_168338_cov_42.909495_31]	1.0850941039514852
A09180 Brite Hierarchies	2	367	3	1273	0.2012146552277948	2.3124432334241596	[NODE_5_length_178680_cov_47.906846_97, NODE_6_length_169048_cov_47.743324_102]	0.745408836412058
A09180 Brite Hierarchies	3	367	6	1273	0.23392804413096768	1.7343324250681196	[NODE_7_length_168338_cov_42.909495_81, NODE_3_length_197818_cov_44.996950_158, NODE_7_length_168338_cov_42.909495_98]	0.8289189389858203
A09180 Brite Hierarchies	16	367	30	1273	0.0037442372831916204	1.8499545867393279	[NODE_10_length_117668_cov_50.242247_20, NODE_5_length_178680_cov_47.906846_139, NODE_5_length_178680_cov_47.906846_138, NODE_10_length_117668_cov_50.242247_27, NODE_1_length_208011_cov_52.604558_166, NODE_44_length_419_cov_1.044521_1, NODE_7_length_168338_cov_42.909495_167, NODE_14_length_60924_cov_46.054180_17, NODE_7_length_168338_cov_42.909495_141, NODE_2_length_198873_cov_50.598558_193, NODE…	0.04068737847734894
A09180 Brite Hierarchies	7	367	28	1273	0.7407043410576704	0.86716621253406	[NODE_10_length_117668_cov_50.242247_66, NODE_4_length_185343_cov_41.685788_47, NODE_1_length_208011_cov_52.604558_3, NODE_3_length_197818_cov_44.996950_51, NODE_5_length_178680_cov_47.906846_40, NODE_4_length_185343_cov_41.685788_165, NODE_13_length_61201_cov_45.615761_39]	1.1179148851148173
A09180 Brite Hierarchies	4	367	14	1273	0.6091692391424595	0.9910471000389256	[NODE_3_length_197818_cov_44.996950_179, NODE_3_length_197818_cov_44.996950_177, NODE_2_length_198873_cov_50.598558_172, NODE_5_length_178680_cov_47.906846_127]	0.9929458598022088
A09180 Brite Hierarchies	36	367	209	1273	0.9999916492932757	0.5974733713153332	[NODE_8_length_167660_cov_50.892803_27, NODE_8_length_167660_cov_50.892803_120, NODE_13_length_61201_cov_45.615761_33, NODE_8_length_167660_cov_50.892803_26, NODE_12_length_109646_cov_49.246779_60, NODE_3_length_197818_cov_44.996950_115, NODE_4_length_185343_cov_41.685788_158, NODE_12_length_109646_cov_49.246779_61, NODE_8_length_167660_cov_50.892803_71, NODE_2_length_198873_cov_50.598558_172, NO…	1.006164437251876
A09180 Brite Hierarchies	3	367	14	1273	0.8166810188937811	0.7432853250291942	[NODE_8_length_167660_cov_50.892803_90, NODE_7_length_168338_cov_42.909495_122, NODE_11_length_116240_cov_54.289678_87]	1.1093250506640528
A09180 Brite Hierarchies	6	367	20	1273	0.5387209366479822	1.040599455040872	[NODE_6_length_169048_cov_47.743324_129, NODE_13_length_61201_cov_45.615761_22, NODE_5_length_178680_cov_47.906846_54, NODE_11_length_116240_cov_54.289678_58, NODE_5_length_178680_cov_47.906846_95, NODE_3_length_197818_cov_44.996950_107]	0.9243317123539063
A09180 Brite Hierarchies	2	367	15	1273	0.9577852724176107	0.46248864668483197	[NODE_4_length_185343_cov_41.685788_93, NODE_3_length_197818_cov_44.996950_57]	1.131297097130946
A09180 Brite Hierarchies	9	367	54	1273	0.9884358244151706	0.57811080835604	[NODE_7_length_168338_cov_42.909495_29, NODE_6_length_169048_cov_47.743324_159, NODE_3_length_197818_cov_44.996950_172, NODE_13_length_61201_cov_45.615761_29, NODE_4_length_185343_cov_41.685788_67, NODE_3_length_197818_cov_44.996950_170, NODE_1_length_208011_cov_52.604558_11, NODE_6_length_169048_cov_47.743324_45, NODE_7_length_168338_cov_42.909495_97]	1.096020676052196
A09180 Brite Hierarchies	28	367	52	1273	9.688775785998693E-5	1.8677426116118214	[NODE_10_length_117668_cov_50.242247_84, NODE_1_length_208011_cov_52.604558_9, NODE_5_length_178680_cov_47.906846_137, NODE_12_length_109646_cov_49.246779_24, NODE_9_length_154110_cov_53.260451_65, NODE_5_length_178680_cov_47.906846_136, NODE_5_length_178680_cov_47.906846_111, NODE_5_length_178680_cov_47.906846_132, NODE_7_length_168338_cov_42.909495_132, NODE_3_length_197818_cov_44.996950_32, NO…	0.0017547449479086523
A09180 Brite Hierarchies	45	367	52	1273	0.0	3.0017291972332845	[NODE_6_length_169048_cov_47.743324_136, NODE_6_length_169048_cov_47.743324_137, NODE_6_length_169048_cov_47.743324_134, NODE_6_length_169048_cov_47.743324_135, NODE_6_length_169048_cov_47.743324_132, NODE_6_length_169048_cov_47.743324_133, NODE_6_length_169048_cov_47.743324_152, NODE_6_length_169048_cov_47.743324_130, NODE_5_length_178680_cov_47.906846_131, NODE_6_length_169048_cov_47.743324_153…	0.0
A09180 Brite Hierarchies	10	367	14	1273	0.0011132057898707304	2.477617750097314	[NODE_3_length_197818_cov_44.996950_115, NODE_3_length_197818_cov_44.996950_168, NODE_6_length_169048_cov_47.743324_15, NODE_3_length_197818_cov_44.996950_156, NODE_7_length_168338_cov_42.909495_140, NODE_6_length_169048_cov_47.743324_127, NODE_3_length_197818_cov_44.996950_154, NODE_14_length_60924_cov_46.054180_53, NODE_7_length_168338_cov_42.909495_87, NODE_10_length_117668_cov_50.242247_94]	0.015121045312410755
A09180 Brite Hierarchies	35	367	57	1273	1.628936822095639E-7	2.1298819255222528	[NODE_10_length_117668_cov_50.242247_20, NODE_13_length_61201_cov_45.615761_54, NODE_5_length_178680_cov_47.906846_139, NODE_13_length_61201_cov_45.615761_53, NODE_9_length_154110_cov_53.260451_65, NODE_5_length_178680_cov_47.906846_138, NODE_10_length_117668_cov_50.242247_27, NODE_1_length_208011_cov_52.604558_166, NODE_44_length_419_cov_1.044521_1, NODE_2_length_198873_cov_50.598558_193, NODE_3…	3.793095742879845E-6
A09180 Brite Hierarchies	11	367	16	1273	0.0010108975389555575	2.3847070844686646	[NODE_10_length_117668_cov_50.242247_84, NODE_3_length_197818_cov_44.996950_90, NODE_3_length_197818_cov_44.996950_18, NODE_3_length_197818_cov_44.996950_113, NODE_13_length_61201_cov_45.615761_60, NODE_4_length_185343_cov_41.685788_124, NODE_5_length_178680_cov_47.906846_57, NODE_3_length_197818_cov_44.996950_174, NODE_7_length_168338_cov_42.909495_58, NODE_5_length_178680_cov_47.906846_101, NOD…	0.014979663531795988
A09180 Brite Hierarchies	6	367	12	1273	0.09914111425981365	1.7343324250681196	[NODE_7_length_168338_cov_42.909495_111, NODE_3_length_197818_cov_44.996950_165, NODE_6_length_169048_cov_47.743324_156, NODE_6_length_169048_cov_47.743324_124, NODE_6_length_169048_cov_47.743324_155, NODE_5_length_178680_cov_47.906846_132]	0.46171433212427504
A09180 Brite Hierarchies	18	367	27	1273	4.1985863858728933E-5	2.31244323342416	[NODE_7_length_168338_cov_42.909495_49, NODE_1_length_208011_cov_52.604558_166, NODE_5_length_178680_cov_47.906846_102, NODE_5_length_178680_cov_47.906846_101, NODE_3_length_197818_cov_44.996950_115, NODE_7_length_168338_cov_42.909495_167, NODE_3_length_197818_cov_44.996950_168, NODE_4_length_185343_cov_41.685788_147, NODE_7_length_168338_cov_42.909495_140, NODE_3_length_197818_cov_44.996950_12, …	8.55461976121602E-4
A09180 Brite Hierarchies	9	367	25	1273	0.2756665261778658	1.2487193460490464	[NODE_4_length_185343_cov_41.685788_101, NODE_11_length_116240_cov_54.289678_61, NODE_7_length_168338_cov_42.909495_142, NODE_4_length_185343_cov_41.685788_93, NODE_6_length_169048_cov_47.743324_80, NODE_11_length_116240_cov_54.289678_80, NODE_3_length_197818_cov_44.996950_162, NODE_11_length_116240_cov_54.289678_65, NODE_7_length_168338_cov_42.909495_147]	0.881051838568473
A09180 Brite Hierarchies	21	367	40	1273	0.0011763151709078823	1.8210490463215259	[NODE_11_length_116240_cov_54.289678_61, NODE_3_length_197818_cov_44.996950_118, NODE_14_length_60924_cov_46.054180_13, NODE_4_length_185343_cov_41.685788_93, NODE_3_length_197818_cov_44.996950_58, NODE_4_length_185343_cov_41.685788_129, NODE_3_length_197818_cov_44.996950_57, NODE_3_length_197818_cov_44.996950_56, NODE_3_length_197818_cov_44.996950_45, NODE_4_length_185343_cov_41.685788_128, NODE…	0.014749182527537293
A09180 Brite Hierarchies	12	367	21	1273	0.005788965794054635	1.982094200077851	[NODE_3_length_197818_cov_44.996950_19, NODE_4_length_185343_cov_41.685788_136, NODE_14_length_60924_cov_46.054180_49, NODE_11_length_116240_cov_54.289678_92, NODE_13_length_61201_cov_45.615761_41, NODE_10_length_117668_cov_50.242247_102, NODE_6_length_169048_cov_47.743324_158, NODE_3_length_197818_cov_44.996950_173, NODE_3_length_197818_cov_44.996950_174, NODE_5_length_178680_cov_47.906846_102, …	0.05550596614299444
A09180 Brite Hierarchies	27	367	74	1273	0.0878393654248707	1.265593931806466	[NODE_11_length_116240_cov_54.289678_64, NODE_13_length_61201_cov_45.615761_51, NODE_6_length_169048_cov_47.743324_156, NODE_6_length_169048_cov_47.743324_155, NODE_4_length_185343_cov_41.685788_41, NODE_4_length_185343_cov_41.685788_156, NODE_13_length_61201_cov_45.615761_58, NODE_4_length_185343_cov_41.685788_48, NODE_13_length_61201_cov_45.615761_57, NODE_5_length_178680_cov_47.906846_41, NODE…	0.4211122518898213
A09180 Brite Hierarchies	3	367	6	1273	0.23392804413096768	1.7343324250681196	[NODE_4_length_185343_cov_41.685788_133, NODE_3_length_197818_cov_44.996950_136, NODE_18_length_27495_cov_52.335867_11]	0.8289189389858203
A09180 Brite Hierarchies	16	367	30	1273	0.0037442372831916204	1.8499545867393279	[NODE_5_length_178680_cov_47.906846_59, NODE_15_length_43652_cov_46.875290_29, NODE_5_length_178680_cov_47.906846_58, NODE_5_length_178680_cov_47.906846_57, NODE_5_length_178680_cov_47.906846_101, NODE_3_length_197818_cov_44.996950_128, NODE_1_length_208011_cov_52.604558_6, NODE_3_length_197818_cov_44.996950_115, NODE_4_length_185343_cov_41.685788_133, NODE_2_length_198873_cov_50.598558_84, NODE_…	0.04068737847734894
A09180 Brite Hierarchies	6	367	9	1273	0.02034158413227738	2.3124432334241596	[NODE_3_length_197818_cov_44.996950_57, NODE_3_length_197818_cov_44.996950_56, NODE_14_length_60924_cov_46.054180_10, NODE_1_length_208011_cov_52.604558_11, NODE_14_length_60924_cov_46.054180_11, NODE_1_length_208011_cov_52.604558_12]	0.15788943874101014
A09180 Brite Hierarchies	275	367	767	1273	2.983280289470258E-12	1.2436542813395906	[NODE_7_length_168338_cov_42.909495_38, NODE_5_length_178680_cov_47.906846_34, NODE_14_length_60924_cov_46.054180_49, NODE_14_length_60924_cov_46.054180_48, NODE_7_length_168338_cov_42.909495_45, NODE_7_length_168338_cov_42.909495_46, NODE_4_length_185343_cov_41.685788_171, NODE_5_length_178680_cov_47.906846_41, NODE_5_length_178680_cov_47.906846_40, NODE_6_length_169048_cov_47.743324_5, NODE_4_l…	8.104578119727535E-11
A09180 Brite Hierarchies	50	367	158	1273	0.22797374407840731	1.097678750043114	[NODE_7_length_168338_cov_42.909495_38, NODE_5_length_178680_cov_47.906846_34, NODE_1_length_208011_cov_52.604558_3, NODE_12_length_109646_cov_49.246779_47, NODE_7_length_168338_cov_42.909495_81, NODE_44_length_419_cov_1.044521_1, NODE_8_length_167660_cov_50.892803_90, NODE_14_length_60924_cov_46.054180_49, NODE_14_length_60924_cov_46.054180_48, NODE_4_length_185343_cov_41.685788_137, NODE_2_leng…	0.8257715618840087
A09180 Brite Hierarchies	194	367	380	1273	1.1102230246251565E-16	1.7708446866485017	[NODE_14_length_60924_cov_46.054180_49, NODE_7_length_168338_cov_42.909495_45, NODE_7_length_168338_cov_42.909495_46, NODE_4_length_185343_cov_41.685788_171, NODE_5_length_178680_cov_47.906846_41, NODE_4_length_185343_cov_41.685788_67, NODE_4_length_185343_cov_41.685788_66, NODE_5_length_178680_cov_47.906846_48, NODE_7_length_168338_cov_42.909495_29, NODE_5_length_178680_cov_47.906846_46, NODE_14…	4.524158825347513E-15
A09180 Brite Hierarchies	70	367	305	1273	0.9966343782278559	0.7960870147853666	[NODE_8_length_167660_cov_50.892803_120, NODE_1_length_208011_cov_52.604558_6, NODE_4_length_185343_cov_41.685788_133, NODE_8_length_167660_cov_50.892803_90, NODE_3_length_197818_cov_44.996950_179, NODE_6_length_169048_cov_47.743324_129, NODE_3_length_197818_cov_44.996950_177, NODE_3_length_197818_cov_44.996950_57, NODE_6_length_169048_cov_47.743324_128, NODE_3_length_197818_cov_44.996950_56, NOD…	1.068759234546977
A09190 Not Included in Pathway or Brite	3	367	4	1273	0.07480495693750655	2.6014986376021794	[NODE_3_length_197818_cov_44.996950_116, NODE_7_length_168338_cov_42.909495_174, NODE_5_length_178680_cov_47.906846_51]	0.3933292897036635
A09190 Not Included in Pathway or Brite	1	367	20	1273	0.9989542888675405	0.173433242506812	[NODE_3_length_197818_cov_44.996950_149]	1.050513219905865
A09190 Not Included in Pathway or Brite	6	367	32	1273	0.9350299306357488	0.6503746594005448	[NODE_10_length_117668_cov_50.242247_96, NODE_5_length_178680_cov_47.906846_39, NODE_1_length_208011_cov_52.604558_82, NODE_5_length_178680_cov_47.906846_181, NODE_7_length_168338_cov_42.909495_163, NODE_2_length_198873_cov_50.598558_21]	1.11248086637684
A09190 Not Included in Pathway or Brite	14	367	92	1273	0.9994973176437839	0.5278403032816017	[NODE_4_length_185343_cov_41.685788_8, NODE_5_length_178680_cov_47.906846_37, NODE_5_length_178680_cov_47.906846_79, NODE_8_length_167660_cov_50.892803_32, NODE_10_length_117668_cov_50.242247_28, NODE_6_length_169048_cov_47.743324_102, NODE_10_length_117668_cov_50.242247_29, NODE_4_length_185343_cov_41.685788_52, NODE_7_length_168338_cov_42.909495_177, NODE_6_length_169048_cov_47.743324_17, NODE_…	1.044346556256005
A09190 Not Included in Pathway or Brite	2	367	25	1273	0.9978991986790301	0.27749318801089917	[NODE_7_length_168338_cov_42.909495_154, NODE_3_length_197818_cov_44.996950_48]	1.056217983017415
A09190 Not Included in Pathway or Brite	3	367	37	1273	0.9996283536897157	0.2812430959569924	[NODE_10_length_117668_cov_50.242247_55, NODE_13_length_61201_cov_45.615761_37, NODE_7_length_168338_cov_42.909495_55]	1.0378307111555647
A09190 Not Included in Pathway or Brite	29	367	240	1273	0.9999999999969698	0.419130336058129	[NODE_5_length_178680_cov_47.906846_39, NODE_5_length_178680_cov_47.906846_37, NODE_5_length_178680_cov_47.906846_79, NODE_10_length_117668_cov_50.242247_28, NODE_10_length_117668_cov_50.242247_29, NODE_3_length_197818_cov_44.996950_116, NODE_7_length_168338_cov_42.909495_177, NODE_7_length_168338_cov_42.909495_154, NODE_6_length_169048_cov_47.743324_17, NODE_1_length_208011_cov_52.604558_162, NO…	0.9999999999969696
A09190 Not Included in Pathway or Brite	14	367	104	1273	0.999965263597962	0.46693565290295536	[NODE_4_length_185343_cov_41.685788_8, NODE_5_length_178680_cov_47.906846_37, NODE_5_length_178680_cov_47.906846_79, NODE_8_length_167660_cov_50.892803_32, NODE_10_length_117668_cov_50.242247_28, NODE_6_length_169048_cov_47.743324_102, NODE_10_length_117668_cov_50.242247_29, NODE_4_length_185343_cov_41.685788_52, NODE_7_length_168338_cov_42.909495_177, NODE_6_length_169048_cov_47.743324_17, NODE_…	1.0187146122904238
A09190 Not Included in Pathway or Brite	4	367	34	1273	0.9956136725130815	0.408078217663087	[NODE_3_length_197818_cov_44.996950_116, NODE_3_length_197818_cov_44.996950_149, NODE_7_length_168338_cov_42.909495_174, NODE_5_length_178680_cov_47.906846_51]	1.0747352888717372
A09190 Not Included in Pathway or Brite	6	367	41	1273	0.9905709970895659	0.50760949026384	[NODE_10_length_117668_cov_50.242247_96, NODE_5_length_178680_cov_47.906846_39, NODE_1_length_208011_cov_52.604558_82, NODE_5_length_178680_cov_47.906846_181, NODE_7_length_168338_cov_42.909495_163, NODE_2_length_198873_cov_50.598558_21]	1.0836447820510016
A09190 Not Included in Pathway or Brite	5	367	62	1273	0.999991503151701	0.27973103630130963	[NODE_7_length_168338_cov_42.909495_154, NODE_10_length_117668_cov_50.242247_55, NODE_3_length_197818_cov_44.996950_48, NODE_13_length_61201_cov_45.615761_37, NODE_7_length_168338_cov_42.909495_55]	1.0124137578492376

## Sheet: Table S5
Table S5. Genome annotation results from RAST
Subsystem Feature	Counts	%
Amino Acids and Derivatives	77	9.84655
Carbohydrates	155	19.821
Cell Division and Cell Cycle	4	0.511509
Cell Wall and Capsule	39	4.98721
Cofactors, Vitamins, Prosthetic Groups, Pigments	52	6.64962
DNA Metabolism	47	6.01023
Dormancy and Sporulation	6	0.767263
Fatty Acids, Lipids, and Isoprenoids	42	5.37084
Iron acquisition and metabolism	8	1.02302
Membrane Transport	9	1.1509
Metabolism of Aromatic Compounds	3	0.383632
Miscellaneous	2	0.255754
Motility and Chemotaxis	0	0
Nitrogen Metabolism	0	0
Nodulation	0	0
Nucleosides and Nucleotides	76	9.71867
Phages, Prophages, Transposable elements, Plasmids	1	0.127877
Phosphorus Metabolism	4	0.511509
Photosynthesis	0	0
Potassium metabolism	4	0.511509
Protein Metabolism	128	16.3683
Regulation and Cell signaling	15	1.91816
Respiration	15	1.91816
RNA Metabolism	35	4.4757
Secondary Metabolism	0	0
Stress Response	17	2.17391
Sulfur Metabolism	3	0.383632
Virulence, Disease and Defense	40	5.11509
	782

## Sheet: Table S6
Table S6. Antibiotic resistance genes identified using ResFinder 4.7.2
ResFinder-4.7.2
Antimicrobial	Class	WGS-predicted phenotype
gentamicin	aminoglycoside	No resistance
tobramycin	aminoglycoside	No resistance
streptomycin	aminoglycoside	No resistance
amikacin	aminoglycoside	No resistance
isepamicin	aminoglycoside	No resistance
dibekacin	aminoglycoside	No resistance
kanamycin	aminoglycoside	No resistance
neomycin	aminoglycoside	No resistance
lividomycin	aminoglycoside	No resistance
paromomycin	aminoglycoside	No resistance
ribostamycin	aminoglycoside	No resistance
unknown aminoglycoside	aminoglycoside	No resistance
butiromycin	aminoglycoside	No resistance
butirosin	aminoglycoside	No resistance
hygromycin	aminoglycoside	No resistance
netilmicin	aminoglycoside	No resistance
apramycin	aminoglycoside	No resistance
sisomicin	aminoglycoside	No resistance
arbekacin	aminoglycoside	No resistance
kasugamycin	aminoglycoside	No resistance
astromicin	aminoglycoside	No resistance
fortimicin	aminoglycoside	No resistance
spectinomycin	aminocyclitol	No resistance
fluoroquinolone	quinolone	No resistance
ciprofloxacin	quinolone	No resistance
unknown quinolone	quinolone	No resistance
nalidixic acid	quinolone	No resistance
amoxicillin	beta-lactam	No resistance
amoxicillin+clavulanic acid	beta-lactam	No resistance
ampicillin	beta-lactam	No resistance
ampicillin+clavulanic acid	beta-lactam	No resistance
cefepime	beta-lactam	No resistance
cefixime	beta-lactam	No resistance
cefotaxime	beta-lactam	No resistance
cefoxitin	beta-lactam	No resistance
ceftazidime	beta-lactam	No resistance
ertapenem	beta-lactam	No resistance
imipenem	beta-lactam	No resistance
meropenem	beta-lactam	No resistance
piperacillin	beta-lactam	No resistance
piperacillin+tazobactam	beta-lactam	No resistance
unknown beta-lactam	beta-lactam	No resistance
aztreonam	beta-lactam	No resistance
cefotaxime+clavulanic acid	beta-lactam	No resistance
temocillin	beta-lactam	No resistance
ticarcillin	beta-lactam	No resistance
ceftazidime+avibactam	beta-lactam	No resistance
penicillin	beta-lactam	No resistance
ceftriaxone	beta-lactam	No resistance
ticarcillin+clavulanic acid	beta-lactam	No resistance
cephalothin	beta-lactam	No resistance
piperacillin+clavulanic acid	beta-lactam	No resistance
ceftiofur	under_development	No resistance
sulfamethoxazole	folate pathway antagonist	No resistance
trimethoprim	folate pathway antagonist	No resistance
fosfomycin	fosfomycin	No resistance
vancomycin	glycopeptide	No resistance
teicoplanin	glycopeptide	No resistance
bleomycin	glycopeptide	No resistance
lincomycin	lincosamide	No resistance
clindamycin	lincosamide	No resistance
dalfopristin	streptogramin a	No resistance
pristinamycin iia	streptogramin a	No resistance
virginiamycin m	streptogramin a	No resistance
quinupristin+dalfopristin	streptogramin a	No resistance
tiamulin	pleuromutilin	No resistance
carbomycin	macrolide	No resistance
erythromycin	macrolide	No resistance
azithromycin	macrolide	No resistance
oleandomycin	macrolide	No resistance
spiramycin	macrolide	No resistance
tylosin	macrolide	No resistance
telithromycin	macrolide	No resistance
tetracycline	tetracycline	No resistance
doxycycline	tetracycline	No resistance
minocycline	tetracycline	No resistance
tigecycline	tetracycline	No resistance
quinupristin	streptogramin b	No resistance
pristinamycin ia	streptogramin b	No resistance
virginiamycin s	streptogramin b	No resistance
linezolid	oxazolidinone	No resistance
chloramphenicol	amphenicol	No resistance
florfenicol	amphenicol	No resistance
colistin	polymyxin	No resistance
fusidic acid	steroid antibacterial	No resistance
mupirocin	pseudomonic acid	No resistance
rifampicin	rifamycin	No resistance
metronidazole	nitroimidazole	No resistance
narasin	ionophores	No resistance
salinomycin	ionophores	No resistance
maduramicin	ionophores	No resistance

## Sheet: Table S7
Table S7. Antibiotic resistance genes detected by RGI 6.0.5 using CARD 4.0.1
Filename	Date (UTC)	RGI Criteria	# Perfect Hits	# Strict Hits	# Loose Hits	Download
Levilactobacillus_brevis_3LB	September 14, 2025 19:53:23	Perfect, Strict, complete genes only	0	2	0
Results (all Loose hits shown)
Search:
RGI	ARO Term	SNP	Detection	AMR	Drug	Resistance	% Identity of Matching Region	% Length of Reference Sequence	AST Source
Criteria			Criteria	Gene Family	Class	Mechanism
Strict	vanT gene in vanG cluster		protein homolog model	glycopeptide resistance gene cluster, vanT	glycopeptide antibiotic	antibiotic target alteration	31.82	52.39
Strict	nimA		protein homolog model	nitroimidazole reductase	nitroimidazole antibiotic	antibiotic inactivation	48.15	91.48

## Sheet: Table S8
Table S8. Predicted virulence genes identified using VirulenceFinder 2.0
Organism(s): Escherichia coli								Organism(s): Listeria								Organism(s): S. aureus
Virulence genes for Escherichia coli								Virulence genes for Listeria								Exoenzyme genes for S. aureus
Virulence factor	Identity	Query / Template length	Contig	Position in contig	Protein function	Accession number		Virulence factor	Identity	Query / Template length	Contig	Position in contig	Protein function	Accession number		Virulence factor	Identity	Query / Template length	Contig	Position in contig	Protein function	Accession number
No hit found								No hit found								No hit found
Shiga-toxin genes																Hostimm genes for S. aureus
Virulence factor	Identity	Query / Template length	Contig	Position in contig	Protein function	Accession number		Organism(s): Enterococcus faecium & Enterococcus lactis								Virulence factor	Identity	Query / Template length	Contig	Position in contig	Protein function	Accession number
No hit found								Virulence genes for Enterococcus faecium & Enterococcus lactis								No hit found
								Virulence factor	Identity	Query / Template length	Contig	Position in contig	Protein function	Accession number
Organism(s): Enterococcus								No hit found								Toxin genes for S. aureus
Virulence genes for Enterococcus																Virulence factor	Identity	Query / Template length	Contig	Position in contig	Protein function	Accession number
Virulence factor	Identity	Query / Template length	Contig	Position in contig	Protein function	Accession number										No hit found
No hit found

## Sheet: Table S9
Table S9. Pathogenic potential prediction using PathogenFinder 2.0.5.0
Bacterial Pathogenic Capacity prediction
Results interpretation: Predictions can range from 0 (without pathogenic capacity) to 1 (with pathogenic capacity)
Module	Prediction
Neural network 1	0.0075
Neural Network 2	0.0113
Neural Network 3	0.0842
Neural Network 4	0.0225
Mean (std)	0.0314 (0.031)
The bacterial genome is predicted to have Human Non Pathogenic capacity

[truncated: 2 more sheets: Table S10, Table S11]
